# Supplementary material for: Scion varieties and nitrogen levels affect carbon and nitrogen assimilation in apple via modulating rhizosphere microbial structure and function
Source: Hortic Res. 2025 Dec 3;13(3):uhaf334. doi: 10.1093/hr/uhaf334 (PMC13255517; doi:10.1093/hr/uhaf334)
Supplement: Web_Material_uhaf334 [file Web_Material_uhaf334.zip]

Archive with 2 entries (2 files):
- Supplementary Material-Figure.docx
- Supplementary Material-Table.docx
